# Supplementary material for: Uptake of Tele-Rehabilitation in Finland amongst Rehabilitation Professionals during the COVID-19 Pandemic
Source: Int J Environ Res Public Health. 2021 Apr 20;18(8):4383. doi: 10.3390/ijerph18084383 (PMC8074751; doi:10.3390/ijerph18084383)
Supplement: Supplementary file 1 [file ijerph-18-04383-s001.zip]

Archive with 1 entries (1 files):
- ijerph-1124442-supplementary.pdf
